# Supplementary material for: A Standardized Extract of Zingiber officinale Roscoe Regulates Clinical and Biological Outcomes in Two Different EAE Mouse Models
Source: Biomedicines. 2025 Jan 23;13(2):278. doi: 10.3390/biomedicines13020278 (PMC11852164; doi:10.3390/biomedicines13020278)
Supplement: Supplementary file 1 [file biomedicines-13-00278-s001.zip]

Archive with 1 entries (1 files):
- biomedicines-3429059-supplementary.pdf
